# Supplementary material for: Nutritional Content and Microbial Load of Fresh Liang, Gnetum gnemon var. tenerum Leaves
Source: Foods. 2023 Oct 20;12(20):3848. doi: 10.3390/foods12203848 (PMC10605991; doi:10.3390/foods12203848)
Supplement: Supplementary file 1 [file foods-12-03848-s001.zip]

Archive with 1 entries (1 files):
- foods-2615700-supplementary.pdf
